# Supplementary material for: MIDO GDM: an innovative artificial intelligence-based prediction model for the development of gestational diabetes in Mexican women
Source: Sci Rep. 2023 Apr 28;13:6992. doi: 10.1038/s41598-023-34126-7 (PMC10144896; doi:10.1038/s41598-023-34126-7)
Supplement: Supplementary file 2 — Supplementary Information 2. [file 41598_2023_34126_MOESM2_ESM.xlsx]

## Sheet: Dictionary
VARIABLE	DESCRIPTION
newid	Identification number
age	Age in years
t2dfamhis	Family history of type 2 diabetes: 0 No, 1 Yes
ant_has	History of hypertension
bmi_pregestational	Pregestational body mass index
pregnancies	Number of pregnancies
weight_last	Weight of last child
type_glu	Capillary glucose type: 0 Fasting, 1 Casual
gluc	Glucose
week_preg	Week of pregnancy
gd_dx	Gestational diabetes diagnosis: 0 No, 1 Yes

## Sheet: Database
newid	age	t2dfamhis	ant_has	bmi_pregestational	pregnancies	weight_last	type_glu	gluc	week_preg	gd_dx
1	31	1	0	25.57	2	3155	0	80.08	13	1
2	38	1	0	27.41	3	3215	0	81	14.1	1
3	38	1		20.83	3	2980	0	87	19.4	1
4	31	0		28.19	2	2750	0	94	25.3	1
5	28	1		37.86	2	3580	1	107.2	12.6	1
6	22	1		21.11	1	2600	0	58	22.1	0
7	31	1	0	20.8	4	2870	0	62	19.4	0
8	22	0	0	27.3	2	3235	0	63	12.5	0
9	21	1	0	20.55	1	2840	0	70	13.4	0
10	21	1	0	22.94	1	2780	0	72	17.5	0
11	24	0	0	22.72	1	2525	0	72	30.5	0
12	27	0	0	30.21	1	2540	0	72	18.65	0
13	19	1		23.89	1	2905	0	73	17.4	0
14	24	0	0	20.13	2	2650	0	74	19.6	0
15	32	0	0	26.85	1	3240	0	74	26.4	1
16	18	1	0	21.68	0	2550	0	75	20.3	0
17	18	1	0	24.77	1	2850	0	76	24.6	0
18	21	1	0	26.76	1	1840	0	76	15.6	0
19	19	0	0	22.35	1	3275	0	77	23.6	0
20	28	1	0	20.95	2	3080	0	78.2	31.1	0
21	21	0	0	20.2	1	2930	0	79	13.4	0
22	33	1			2	3390	0	79	14.1	0
23	23	1	0	25.12	2	3215	0	80	25.6	0
24	22	1	0	30.4	3	3000	0	81.1	18.5	0
25	24	1	0	26.71	1	2240	0	82	15.4	0
26	30	1	0	18.97	3	2900	0	83	24.4	0
27	33	1		21.68	3	3100	0	83.6	14.3	0
28	21	0		27.3	1	3530	0	85	16	1
29	27	1	0	31.25	3	3800	0	85	18.1	1
30	29	1	0	22.79	3	3280	0	86	28	0
31	25				2	3250	0	86	22.2	1
32	45	1	1	28.27	3	1900	0	88	13.3	1
33	29	0			3	3640	0	88	18.4	1
34	31	0	0	24.31	1	3450	0	89	13.1	0
35	28	1	0	26	2	3260	0	90	30.5	1
36	33	1	0	26.23	4	3155	0	91	15.6	1
37	26	1	0	27.05	1	3460	0	93	21.5	1
38	32	1		28.4	2	2955	0	96	16	1
39	25	1		22.64	2	3270	0	100	19.2	1
40	26	1	0	33.33	1	3300	1	109	25.4	1
41	27	1		31.11	1	2805	0	76	15.3	1
42	30	1		21.2	3	3000	0	82	25.6	1
43	33			28.57	2	2890	0	83.69	24.3	1
44	31	0		28.83	2	2950	0	85	14.2	1
45	30	1		24.52	1	2500	0	88	27.1	1
46	40	1		28.94	5	3550	0	88	24.5	1
47	39	1		23.23	1	3300	0	91	12.1	1
48	24	0		29.58	5	3500	0	91.8	26.5	1
49	29	1			1	2910	0	96	25.5	1
50	28	1		25.88	3	3600	1	127	29.6	1
